# Supplementary material for: Characterizing TLR4 agonist EmT4™ as an anti-Mycobacterium tuberculosis vaccine adjuvant
Source: Immunohorizons. 2025 Apr 24;9(6):vlaf014. doi: 10.1093/immhor/vlaf014 (PMC12032397; doi:10.1093/immhor/vlaf014)
Supplement: vlaf014_Supplementary_Data [file vlaf014_supplementary_data.zip]

Archive with 2 entries (2 files):
- IMMHOR-23-00037-s02.pdf
- IMMHOR-23-00037-s01.docx
